# Supplementary material for: Genome-Wide Association Study and Marker Development for Fusarium Oxysporum Root Rot Resistance in Soybean
Source: Int J Mol Sci. 2024 Nov 22;25(23):12573. doi: 10.3390/ijms252312573 (PMC11640847; doi:10.3390/ijms252312573)
Supplement: Supplementary file 1 [file ijms-25-12573-s001.zip]

Archive with 16 entries (16 files):
- Supplementary Table and Figure--Updated/~$Additional file 1 Table S1.xlsx
- Supplementary Table and Figure--Updated/~$Additional file 1 Table S2.xlsx
- Supplementary Table and Figure--Updated/~$Additional file 4 Table S3.xlsx
- Supplementary Table and Figure--Updated/~$Supplementary 3 Table S3.xlsx
- Supplementary Table and Figure--Updated/~$Supplementary 5 Table S4.xlsx
- Supplementary Table and Figure--Updated/~$Supplementary 6 Table S5.xlsx
- Supplementary Table and Figure--Updated/Supplementary Figure S1.pdf
- Supplementary Table and Figure--Updated/Supplementary Figure S2.pdf
- Supplementary Table and Figure--Updated/Supplementary Table S1.xlsx
- Supplementary Table and Figure--Updated/Supplementary Table S2.xlsx
- Supplementary Table and Figure--Updated/Supplementary Table S3.xlsx
- Supplementary Table and Figure--Updated/Supplementary Table S4.xlsx
- Supplementary Table and Figure--Updated/Supplementary Table S5.xlsx
- Supplementary Table and Figure--Updated/Supplementary Table S6.xlsx
- Supplementary Table and Figure--Updated/Supplementary Table S7.xlsx
- Supplementary Table and Figure--Updated/Supplementary Table S8.xlsx
