# Supplementary material for: Genome-Wide Association Study and Marker Development for Fusarium Oxysporum Root Rot Resistance in Soybean
Source: Int J Mol Sci. 2024 Nov 22;25(23):12573. doi: 10.3390/ijms252312573 (PMC11640847; doi:10.3390/ijms252312573)
Supplement: Supplementary file 1 [file ijms-25-12573-s001.zip › Supplementary Table and Figure--Updated/Supplementary Table S1.xlsx]

## Sheet: Sheet1
Table S1. Bioassay phenotypic results of resistance to FORR in 356 soybean germplasm accessions.
Sequencing number	Origin	DSI
GWAS_001	China, Heilongjiang	23.6
GWAS_002	China, Jilin	26.53
GWAS_003	China, Heilongjiang	29.87
GWAS_004	China, Heilongjiang	18.57
GWAS_005	China, Heilongjiang	20.41
GWAS_006	China, Heilongjiang	13.64
GWAS_007	Japan	14.97
GWAS_008	China, Heilongjiang	15.58
GWAS_009	China, Heilongjiang	16.77
GWAS_010	China, Heilongjiang	35.06
GWAS_011	China, Heilongjiang	31.97
GWAS_012	China, Heilongjiang	23.6
GWAS_013	China, Heilongjiang	13.61
GWAS_014	China, Heilongjiang	14.29
GWAS_015	China, Heilongjiang	34.01
GWAS_016	China, Heilongjiang	13.04
GWAS_017	China, Heilongjiang	12.93
GWAS_018	China, Heilongjiang	22.36
GWAS_019	China, Heilongjiang	18.01
GWAS_020	China, Heilongjiang	22.98
GWAS_021	Canada	38.1
GWAS_022	China, Heilongjiang	26.43
GWAS_023	USA	11.61
GWAS_024	China, Heilongjiang	14.91
GWAS_025	China, Heilongjiang	18.01
GWAS_026	China, Heilongjiang	22.56
GWAS_027	China, Jilin	20.5
GWAS_028	China, Jilin	23.81
GWAS_029	China, Heilongjiang	16.23
GWAS_030	China, Jilin	16.43
GWAS_031	China, Heilongjiang	14.29
GWAS_032	China, Heilongjiang	10.56
GWAS_033	China, Heilongjiang	13.1
GWAS_034	China, Heilongjiang	18.18
GWAS_035	China, Heilongjiang	14.29
GWAS_036	China, Heilongjiang	10.39
GWAS_037	China, Heilongjiang	6.8
GWAS_038	China, Heilongjiang	9.52
GWAS_039	China, Heilongjiang	7.48
GWAS_040	China, Heilongjiang	5.44
GWAS_041	China, Heilongjiang	7.48
GWAS_042	China, Heilongjiang	15.58
GWAS_043	China, Heilongjiang	27.98
GWAS_044	China, Heilongjiang	14.29
GWAS_045	China, Jilin	30.61
GWAS_046	China,Inner Mongolia	9.94
GWAS_047	China, Heilongjiang	21.05
GWAS_048	China, Heilongjiang	22.98
GWAS_049	China, Jilin	11.04
GWAS_050	China, Heilongjiang	13.66
GWAS_051	USA	16.57
GWAS_052	China, Heilongjiang	21.43
GWAS_053	USA	11.8
GWAS_054	China, Heilongjiang	27.89
GWAS_055	China, Heilongjiang	13.64
GWAS_056	China, Heilongjiang	19.88
GWAS_057	China, Heilongjiang	14.29
GWAS_058	China, Heilongjiang	14.29
GWAS_059	China, Heilongjiang	29.93
GWAS_060	China, Heilongjiang	25.47
GWAS_061	China, Heilongjiang	31.97
GWAS_062	China, Heilongjiang	33.12
GWAS_063	China, Heilongjiang	33.12
GWAS_064	China, Heilongjiang	25.47
GWAS_065	China, Jilin	31.68
GWAS_066	China, Heilongjiang	27.73
GWAS_067	China,Inner Mongolia	32.47
GWAS_068	China,Inner Mongolia	34.69
GWAS_069	China, Heilongjiang	31.55
GWAS_070	China, Heilongjiang	29.17
GWAS_071	China, Heilongjiang	22.62
GWAS_072	China, Heilongjiang	20.78
GWAS_073	China, Heilongjiang	15.58
GWAS_074	China, Heilongjiang	19.25
GWAS_075	China, Heilongjiang	17.01
GWAS_076	China, Heilongjiang	17.86
GWAS_077	China,Liaoning	23.38
GWAS_078	China, Heilongjiang	15.53
GWAS_079	China, Heilongjiang	19.73
GWAS_080	China, Heilongjiang	31.17
GWAS_081	USA	23.6
GWAS_082	USA	23.38
GWAS_083	China, Jilin	19.05
GWAS_084	China, Beijing	16.15
GWAS_085	Canada	51.95
GWAS_086	USA	15.58
GWAS_087	China,Inner Mongolia	33.33
GWAS_088	China, Heilongjiang	39.61
GWAS_089	China, Heilongjiang	33.33
GWAS_090	China, Heilongjiang	44.1
GWAS_091	China, Heilongjiang	29.76
GWAS_092	China, Jilin	32.65
GWAS_093	China, Heilongjiang	45.58
GWAS_094	China, Heilongjiang	44.44
GWAS_095	China, Heilongjiang	13.61
GWAS_096	China, Heilongjiang	28.57
GWAS_097	China, Heilongjiang	29.81
GWAS_098	China, Beijing	36.05
GWAS_099	USA	34.16
GWAS_100	China,Inner Mongolia	39.85
GWAS_101	China, Heilongjiang	29.32
GWAS_102	China, Heilongjiang	5.36
GWAS_103	China, Heilongjiang	31.43
GWAS_104	China, Heilongjiang	34.42
GWAS_105	China, Heilongjiang	42.86
GWAS_106	China, Heilongjiang	17.29
GWAS_107	China, Heilongjiang	33.93
GWAS_108	China, Heilongjiang	51.26
GWAS_109	China, Heilongjiang	35.71
GWAS_110	China, Heilongjiang	16.48
GWAS_111	China, Heilongjiang	5.56
GWAS_112	China, Heilongjiang	12.38
GWAS_113	China, Heilongjiang	6.83
GWAS_114	China, Heilongjiang	25.71
GWAS_115	China, Heilongjiang	30
GWAS_116	China, Heilongjiang	18.57
GWAS_117	China, Heilongjiang	35.71
GWAS_118	China, Heilongjiang	25.17
GWAS_119	China, Heilongjiang	26.79
GWAS_120	China,Inner Mongolia	15.31
GWAS_121	China,Inner Mongolia	23.81
GWAS_122	China,Inner Mongolia	27.86
GWAS_123	China,Inner Mongolia	32.74
GWAS_124	China,Inner Mongolia	26.53
GWAS_125	China, Jilin	24.06
GWAS_126	China, Jilin	33.93
GWAS_127	China, Jilin	11.11
GWAS_128	China, Jilin	8.73
GWAS_129	China,Inner Mongolia	22.69
GWAS_130	China, Heilongjiang	15.18
GWAS_131	China,Inner Mongolia	22.69
GWAS_132	China,Inner Mongolia	26.98
GWAS_133	China,Inner Mongolia	15.04
GWAS_134	China,Inner Mongolia	25.4
GWAS_135	China, Heilongjiang	23.38
GWAS_136	China, Heilongjiang	19.48
GWAS_137	China, Heilongjiang	28.57
GWAS_138	China, Heilongjiang	33.83
GWAS_139	China, Heilongjiang	21.05
GWAS_140	China, Beijing	35.06
GWAS_141	Germany	12.42
GWAS_142	USA	10.56
GWAS_143	USA	16.81
GWAS_144	China, Jilin	17.69
GWAS_145	USA	9.74
GWAS_146	China, Heilongjiang	16.23
GWAS_147	USA	34.52
GWAS_148	USA	14.86
GWAS_149	Italy	22.62
GWAS_150	China, Jilin	50
GWAS_151	China, Heilongjiang	21.12
GWAS_152	China, Jilin	63.27
GWAS_153	China, Heilongjiang	29.87
GWAS_154	China, Heilongjiang	55.36
GWAS_155	China, Heilongjiang	51.02
GWAS_156	China, Heilongjiang	9.32
GWAS_157	China, Heilongjiang	30.36
GWAS_158	China, Jilin	29.22
GWAS_159	China, Jilin	30
GWAS_160	China,Shandong	28.57
GWAS_161	China,Hebei	72.62
GWAS_162	China, Heilongjiang	53.97
GWAS_163	China, Heilongjiang	36.73
GWAS_164	China, Heilongjiang	19.05
GWAS_165	China, Heilongjiang	71.43
GWAS_166	China, Heilongjiang	14.29
GWAS_167	China, Heilongjiang	63.91
GWAS_168	Canada	34.92
GWAS_169	China, Heilongjiang	19.48
GWAS_170	China, Heilongjiang	14.29
GWAS_171	China, Heilongjiang	39.29
GWAS_172	China, Jilin	6.8
GWAS_173	Russia	50
GWAS_174	China, Heilongjiang	21.43
GWAS_175	China, Heilongjiang	64.29
GWAS_176	China, Jilin	10.71
GWAS_177	China, Jilin	36.9
GWAS_178	China, Heilongjiang	51.95
GWAS_179	China, Heilongjiang	67.35
GWAS_180	China, Heilongjiang	28.57
GWAS_181	China, Heilongjiang	35.71
GWAS_182	China, Heilongjiang	6.83
GWAS_183	China, Heilongjiang	63.91
GWAS_184	China, Heilongjiang	44.76
GWAS_185	China, Heilongjiang	32.14
GWAS_186	China, Jilin	47.62
GWAS_187	Ukraine	22.14
GWAS_188	China, Heilongjiang	19.64
GWAS_189	China, Heilongjiang	27.38
GWAS_190	China, Heilongjiang	51.02
GWAS_191	China, Heilongjiang	30.95
GWAS_192	China, Jilin	26.53
GWAS_193	China, Xinjiang	31.43
GWAS_194	China, Heilongjiang	19.73
GWAS_195	China,Inner Mongolia	13.64
GWAS_196	China,Inner Mongolia	28.57
GWAS_197	China,Inner Mongolia	57.14
GWAS_198	China, Heilongjiang	32.14
GWAS_199	China,Liaoning	28.57
GWAS_200	China, Jilin	26.32
GWAS_201	China, Jilin	15.53
GWAS_202	China, Jilin	24.68
GWAS_203	China,Hebei	30.61
GWAS_204	China,Hebei	23.81
GWAS_205	China,Hebei	14.29
GWAS_206	China,Hebei	14.29
GWAS_207	China, Jilin	14.97
GWAS_208	China, Jilin	37.14
GWAS_209	China,Liaoning	21.43
GWAS_210	China,Liaoning	22.86
GWAS_211	China,Shanxi	13.64
GWAS_212	China, Heilongjiang	34.92
GWAS_213	China, Jilin	9.18
GWAS_214	China, Heilongjiang	16.43
GWAS_215	China, Heilongjiang	8.07
GWAS_216	China, Beijing	34.69
GWAS_217	China, Heilongjiang	28.57
GWAS_218	China, Heilongjiang	30.43
GWAS_219	China, Heilongjiang	29.19
GWAS_220	China, Heilongjiang	11.8
GWAS_221	China, Heilongjiang	26.62
GWAS_222	China, Heilongjiang	14.94
GWAS_223	China, Heilongjiang	13.64
GWAS_224	China, Heilongjiang	22.36
GWAS_225	China,Liaoning	11.56
GWAS_226	China,Liaoning	16.23
GWAS_227	China,Liaoning	24.49
GWAS_228	China,Liaoning	9.52
GWAS_229	China,Liaoning	31.43
GWAS_230	China, Heilongjiang	31.97
GWAS_231	China, Heilongjiang	31.29
GWAS_232	China, Heilongjiang	27.33
GWAS_233	China,Gansu	9.09
GWAS_234	China,Inner Mongolia	21.43
GWAS_235	China,Inner Mongolia	21.77
GWAS_236	China,Inner Mongolia	20.71
GWAS_237	China, Heilongjiang	14.94
GWAS_238	China, Heilongjiang	20.3
GWAS_239	China, Heilongjiang	39.29
GWAS_240	China, Heilongjiang	54.29
GWAS_241	China,Hebei	33.83
GWAS_242	China, Heilongjiang	13.57
GWAS_243	China, Heilongjiang	24.68
GWAS_244	China, Heilongjiang	21.43
GWAS_245	China, Heilongjiang	23.31
GWAS_246	China, Heilongjiang	25.47
GWAS_247	China, Heilongjiang	16.23
GWAS_248	China, Heilongjiang	15.65
GWAS_249	China, Heilongjiang	26.32
GWAS_250	China, Heilongjiang	37.89
GWAS_251	China, Heilongjiang	35.34
GWAS_252	China, Heilongjiang	35
GWAS_253	China,Liaoning	49.35
GWAS_254	China,Liaoning	27.14
GWAS_255	China,Liaoning	21.43
GWAS_256	China,Liaoning	22.73
GWAS_257	China,Liaoning	22.22
GWAS_258	China,Liaoning	41.56
GWAS_259	China,Liaoning	42.86
GWAS_260	China, Jilin	20.78
GWAS_261	China,Liaoning	10.2
GWAS_262	China, Jilin	20.5
GWAS_263	China,Hebei	35.24
GWAS_264	China, Heilongjiang	41.27
GWAS_265	China, Xinjiang	25.97
GWAS_266	China, Beijing	23.38
GWAS_267	China,Shandong	27.14
GWAS_268	China,Inner Mongolia	16.67
GWAS_269	China, Beijing	17.69
GWAS_270	China, Beijing	40.14
GWAS_271	China, Beijing	34.69
GWAS_272	China, Beijing	26.53
GWAS_273	China, Beijing	9.94
GWAS_274	China, Beijing	18.18
GWAS_275	China, Beijing	36.05
GWAS_276	China, Beijing	40.66
GWAS_277	China, Beijing	31.97
GWAS_278	China, Beijing	18.63
GWAS_279	China, Beijing	22.45
GWAS_280	China, Beijing	18.37
GWAS_281	China, Beijing	26.98
GWAS_282	China, Heilongjiang	13.57
GWAS_283	China, Heilongjiang	30.83
GWAS_284	China, Heilongjiang	34.69
GWAS_285	China, Heilongjiang	37.89
GWAS_286	China,Shanxi	36.36
GWAS_287	China,Liaoning	31.17
GWAS_288	China, Heilongjiang	32.14
GWAS_289	China, Heilongjiang	34.01
GWAS_290	China, Heilongjiang	18.37
GWAS_291	China, Heilongjiang	37.89
GWAS_292	China, Heilongjiang	18.8
GWAS_293	China, Heilongjiang	31.09
GWAS_294	China, Jilin	31.09
GWAS_295	China, Jilin	18.18
GWAS_296	China, Heilongjiang	20.78
GWAS_297	China, Jilin	20.3
GWAS_298	China, Heilongjiang	28.57
GWAS_299	China,Liaoning	52.38
GWAS_300	China,Liaoning	30.83
GWAS_301	China, Jilin	31.09
GWAS_302	China, Heilongjiang	38.46
GWAS_303	China, Heilongjiang	42.86
GWAS_304	China, Heilongjiang	31.97
GWAS_305	China, Heilongjiang	45.05
GWAS_306	China,Liaoning	24.22
GWAS_307	China,Liaoning	32.14
GWAS_308	China, Heilongjiang	37.89
GWAS_309	China, Heilongjiang	45.24
GWAS_310	China, Heilongjiang	36.36
GWAS_311	China, Heilongjiang	21.9
GWAS_312	China, Heilongjiang	17.14
GWAS_313	China, Heilongjiang	16.33
GWAS_314	China, Jilin	32.47
GWAS_315	China, Heilongjiang	26.53
GWAS_316	China, Heilongjiang	21.01
GWAS_317	China, Heilongjiang	36.36
GWAS_318	China, Heilongjiang	38.1
GWAS_319	China, Heilongjiang	24.68
GWAS_320	China, Heilongjiang	26.32
GWAS_321	China, Heilongjiang	38.46
GWAS_322	China, Heilongjiang	42.86
GWAS_323	China, Heilongjiang	42.86
GWAS_324	China, Heilongjiang	37.14
GWAS_325	China, Heilongjiang	25.71
GWAS_326	China, Heilongjiang	47.62
GWAS_327	China, Heilongjiang	25.17
GWAS_328	China, Heilongjiang	23.81
GWAS_329	China, Heilongjiang	32.92
GWAS_330	China, Heilongjiang	35.71
GWAS_331	China, Heilongjiang	35.06
GWAS_332	China, Heilongjiang	36.36
GWAS_333	China, Heilongjiang	34.69
GWAS_334	China, Heilongjiang	20.3
GWAS_335	China, Heilongjiang	23.38
GWAS_336	China, Heilongjiang	32.14
GWAS_337	China, Heilongjiang	27.14
GWAS_338	China, Heilongjiang	24.81
GWAS_339	China, Heilongjiang	26.53
GWAS_340	China, Heilongjiang	15.65
GWAS_341	China, Heilongjiang	44.44
GWAS_342	China, Heilongjiang	32.77
GWAS_343	China, Heilongjiang	15.71
GWAS_344	China, Heilongjiang	24.29
GWAS_345	China, Heilongjiang	26.53
GWAS_346	China, Heilongjiang	21.43
GWAS_347	China, Heilongjiang	52.38
GWAS_348	China, Heilongjiang	38.78
GWAS_349	China, Heilongjiang	25
GWAS_350	China, Heilongjiang	15.65
GWAS_351	China, Heilongjiang	15.87
GWAS_352	China, Heilongjiang	27.82
GWAS_353	China, Heilongjiang	28.57
GWAS_354	China, Heilongjiang	34.69
GWAS_355	China, Heilongjiang	25
GWAS_356	China, Heilongjiang	14.29
