# Supplementary material for: Genome-Wide Association Study and Marker Development for Fusarium Oxysporum Root Rot Resistance in Soybean
Source: Int J Mol Sci. 2024 Nov 22;25(23):12573. doi: 10.3390/ijms252312573 (PMC11640847; doi:10.3390/ijms252312573)
Supplement: Supplementary file 1 [file ijms-25-12573-s001.zip › Supplementary Table and Figure--Updated/Supplementary Table S2.xlsx]

## Sheet: Sheet1
Table S2. Significant SNPs associated with FORR DSI
QTL	SNP	Chromosome	Physical position (bp)	P.value	-log10(P.value)
qFORR-1-1	S01_54336284	01	54336284	8.31E-05	4.08016
qFORR-3-1	S03_40911396	03	40911396	9.99E-05	4.00043
qFORR-4-1	S04_9453093	04	9453093	4.03E-05	4.39469
	S04_18620136	04	18620136	8.94E-05	4.04866
	S04_18620162	04	18620162	9.28E-05	4.03245
	S04_18782189	04	18782189	9.71E-05	4.01278
	S04_19160204	04	19160204	6.97E-05	4.15677
qFORR-4-2	S04_25514207	04	25514207	7.19E-05	4.14327
	S04_31300549	04	31300549	6.76E-05	4.17005
	S04_33311801	04	33311801	3.27E-05	4.48545
	S04_37039790	04	37039790	8.34E-05	4.07883
qFORR-5-1	S05_29189393	05	29189393	7.95E-05	4.09963
	S05_29224350	05	29224350	6.83E-05	4.16558
	S05_29224368	05	29224368	8.45E-05	4.07314
	S05_29224371	05	29224371	8.45E-05	4.07314
qFORR-6-1	S06_5740328	06	5740328	1.56E-05	4.80688
qFORR-6-2	S06_45414157	06	45414157	3.93E-05	4.40561
	S06_50372104	06	50372104	4.49E-05	4.34775
qFORR-7-1	S07_16542595	07	16542595	1.24E-05	4.90658
qFORR-7-2	S07_19107425	07	19107425	7.01E-05	4.15428
	S07_20197070	07	20197070	5.09E-05	4.29328
qFORR-7-3	S07_31563158	07	31563158	9.18E-05	4.03716
qFORR-8-1	S08_3559442	08	3559442	9.38E-05	4.0278
qFORR-8-2	S08_30135423	08	30135423	1.24E-05	4.90658
	S08_30135739	08	30135739	1.91E-05	4.71897
qFORR-9-1	S09_1956719	09	1956719	8.97E-05	4.04721
	S09_2039642	09	2039642	6.87E-05	4.16304
	S09_2045919	09	2045919	4.21E-05	4.37572
	S09_2123000	09	2123000	7.94E-05	4.10018
qFORR-9-2	S09_43250985	09	43250985	8.40E-05	4.07572
qFORR-9-3	S09_43667923	09	43667923	8.65E-05	4.06298
	S09_45831393	09	45831393	4.62E-05	4.33536
	S09_45842048	09	45842048	6.74E-05	4.17134
	S09_45842154	09	45842154	9.02E-05	4.04479
	S09_45842331	09	45842331	2.62E-05	4.5817
qFORR-9-4	S09_45842672	09	45842672	2.67E-05	4.57349
	S09_45915724	09	45915724	9.08E-05	4.04191
	S09_45937150	09	45937150	1.82E-05	4.73993
	S09_45962921	09	45962921	8.35E-05	4.07831
qFORR-12-1	S12_34734641	12	34734641	7.76E-05	4.11014
	S12_35479798	12	35479798	7.99E-05	4.09745
qFORR-13-1	S13_29993426	13	29993426	9.21E-05	4.03574
qFORR-14-1	S14_17170278	14	17170278	4.82E-05	4.31695
qFORR-15-1	S15_4050406	15	4050406	9.34E-05	4.02965
	S15_4058726	15	4058726	9.83E-05	4.00745
	S15_4067721	15	4067721	4.65E-05	4.33255
	S15_4071515	15	4071515	6.33E-05	4.1986
	S15_4092918	15	4092918	2.85E-05	4.54516
qFORR-15-2	S15_4681156	15	4681156	4.00E-05	4.39794
	S15_4773552	15	4773552	5.70E-05	4.24413
qFORR-15-3	S15_50423868	15	50423868	8.23E-06	5.0846
	S15_50423870	15	50423870	1.10E-05	4.95861
	S15_50425043	15	50425043	4.76E-05	4.32239
	S15_50425265	15	50425265	9.61E-06	5.01728
	S15_50432685	15	50432685	6.05E-05	4.21824
	S15_50436201	15	50436201	3.96E-05	4.4023
	S15_50447372	15	50447372	3.50E-05	4.45593
	S15_50450017	15	50450017	4.59E-05	4.33819
	S15_50453553	15	50453553	6.58E-05	4.18177
	S15_50454231	15	50454231	6.05E-05	4.21824
	S15_50454243	15	50454243	1.63E-05	4.78781
	S15_50458266	15	50458266	6.80E-05	4.16749
	S15_50458335	15	50458335	3.92E-05	4.40671
	S15_50468386	15	50468386	5.68E-05	4.24565
	S15_50468524	15	50468524	8.45E-05	4.07314
	S15_50471721	15	50471721	6.58E-05	4.18177
qFORR-15-4	S15_50471876	15	50471876	4.18E-05	4.37882
	S15_50471921	15	50471921	5.58E-05	4.25337
	S15_50478446	15	50478446	5.46E-05	4.26281
	S15_50478977	15	50478977	5.53E-05	4.25727
	S15_50479060	15	50479060	6.77E-05	4.16941
	S15_50479294	15	50479294	6.39E-05	4.1945
	S15_50485461	15	50485461	4.04E-05	4.39362
	S15_50485493	15	50485493	4.63E-05	4.33442
	S15_50485809	15	50485809	8.65E-05	4.06298
qFORR-16-1	S16_1581137	16	1581137	9.92E-05	4.00349
	S16_2401853	16	2401853	2.49E-05	4.6038
	S16_2441637	16	2441637	5.66E-05	4.24718
qFORR-16-2	S16_25227610	16	25227610	5.86E-05	4.2321
qFORR-17-1	S17_2482018	17	2482018	4.58E-05	4.33913
qFORR-17-2	S17_3840945	17	3840945	3.30E-05	4.48149
	S17_3845748	17	3845748	8.26E-05	4.08302
qFORR-17-3	S17_39353741	17	39353741	8.56E-05	4.06753
	S17_39561265	17	39561265	8.71E-05	4.05998
qFORR-18-1	S18_22300174	18	22300174	1.63E-05	4.78781
	S18_22308934	18	22308934	4.81E-05	4.31785
	S18_22503703	18	22503703	3.42E-05	4.46597
	S18_22533661	18	22533661	2.01E-05	4.6968
	S18_23035668	18	23035668	2.81E-05	4.55129
	S18_23259850	18	23259850	3.98E-05	4.40012
qFORR-18-2	S18_23262209	18	23262209	5.13E-05	4.28988
	S18_23298276	18	23298276	3.67E-05	4.43533
qFORR-18-3	S18_41833866	18	41833866	4.39E-05	4.35754
	S18_41833884	18	41833884	1.57E-05	4.8041
	S18_41840906	18	41840906	2.86E-05	4.54363
	S18_41840918	18	41840918	1.74E-05	4.75945
	S18_41840922	18	41840922	2.19E-05	4.65956
	S18_41849378	18	41849378	2.75E-05	4.56067
qFORR-18-4	S18_51799353	18	51799353	3.48E-05	4.45842
qFORR-18-5	S18_54153216	18	54153216	4.62E-05	4.33536
qFORR-18-6	S18_56413519	18	56413519	8.38E-05	4.07676
qFORR-19-1	S19_1220266	19	1220266	5.64E-05	4.24872
qFORR-19-2	S19_4398183	19	4398183	8.53E-05	4.06905
qFORR-19-3	S19_40486205	19	40486205	5.57E-05	4.25414
	S19_40486276	19	40486276	3.54E-05	4.451
	S19_40487176	19	40487176	8.98E-06	5.04672
qFORR-20-1	S20_554409	20	554409	5.45E-05	4.2636
	S20_604804	20	604804	1.66E-05	4.77989
	S20_1079719	20	1079719	2.31E-05	4.63639
qFORR-20-2	S20_12778212	20	12778212	8.52E-05	4.06956
	S20_13751904	20	13751904	4.82E-05	4.31695
	S20_13805199	20	13805199	8.59E-05	4.06601
	S20_14096375	20	14096375	4.24E-05	4.37263
	S20_14647173	20	14647173	2.26E-05	4.64589
	S20_15123339	20	15123339	1.72E-05	4.76447
	S20_15127274	20	15127274	4.95E-05	4.30539
	S20_15267727	20	15267727	1.78E-05	4.74958
qFORR-20-3	S20_16890871	20	16890871	4.61E-05	4.3363
	S20_17359018	20	17359018	7.00E-05	4.1549
	S20_17789604	20	17789604	2.05E-05	4.68825
	S20_17851010	20	17851010	3.16E-05	4.50031
	S20_17851290	20	17851290	3.05E-05	4.5157
	S20_18483443	20	18483443	7.93E-05	4.10073
qFORR-20-4	S20_34733808	20	34733808	6.69E-05	4.17457
	S20_34888575	20	34888575	3.21E-05	4.49349
	S20_34888614	20	34888614	5.85E-05	4.23284
	S20_34889956	20	34889956	2.22E-05	4.65365
	S20_34890083	20	34890083	2.16E-05	4.66555
	S20_34890105	20	34890105	1.81E-05	4.74232
	S20_34890558	20	34890558	1.01E-05	4.99568
	S20_34890613	20	34890613	7.66E-06	5.11577
	S20_34890615	20	34890615	7.66E-06	5.11577
	S20_34890671	20	34890671	2.03E-05	4.6925
	S20_34891065	20	34891065	1.35E-05	4.86967
	S20_34891146	20	34891146	6.66E-05	4.17653
	S20_34891407	20	34891407	4.03E-05	4.39469
	S20_34891612	20	34891612	4.48E-05	4.34872
	S20_34891884	20	34891884	5.53E-05	4.25727
	S20_34891890	20	34891890	4.95E-05	4.30539
	S20_34909770	20	34909770	2.78E-05	4.55596
	S20_34910616	20	34910616	5.94E-05	4.22621
	S20_34913334	20	34913334	7.16E-06	5.14509
	S20_35172839	20	35172839	6.81E-05	4.16685
	S20_35300664	20	35300664	9.28E-05	4.03245
	S20_35300959	20	35300959	2.28E-05	4.64207
	S20_35300980	20	35300980	4.76E-06	5.32239
	S20_35300999	20	35300999	3.89E-06	5.41005
	S20_35615317	20	35615317	4.63E-05	4.33442
	S20_35650008	20	35650008	3.39E-05	4.4698
	S20_41666836	20	41666836	5.66E-05	4.24718
