# Supplementary material for: Genome-Wide Association Study and Marker Development for Fusarium Oxysporum Root Rot Resistance in Soybean
Source: Int J Mol Sci. 2024 Nov 22;25(23):12573. doi: 10.3390/ijms252312573 (PMC11640847; doi:10.3390/ijms252312573)
Supplement: Supplementary file 1 [file ijms-25-12573-s001.zip › Supplementary Table and Figure--Updated/Supplementary Table S3.xlsx]

## Sheet: Sheet1
Table S3. Genes in the 50 kbp flanking region of the peak SNP associated with soybean FORR
Chr.	Gene number	5' position of gene	3' position of gene	Arabidopsis thaliana homologous gene	Gene annotation	Relative expression level
						Flower	Leaf	Root	Pod
1	Glyma.01G211700	54303956	54306220	AT1G12310.1	Calcium-binding EF-hand family protein	71.46	112.57	233.92	249.4
	Glyma.01G211800	54334961	54337099	AT4G39230.1	NmrA-like negative transcriptional regulator family protein	0	0	0	0
	Glyma.01G211900	54348642	54352377	AT4G22730.1	Leucine-rich repeat protein kinase family protein	7.41	9.94	11.8	6.83
	Glyma.01G212000	54354496	54357612	AT4G12130.1	Glycine cleavage T-protein family	1.78	3.2	0.53	2.73
3	Glyma.03G199900	40880470	40884921	AT2G36060.1	MMS ZWEI homologue 3	-	-	-	-
	Glyma.03G200000	40887582	40889109	AT5G22250.1	Polynucleotidyl transferase, ribonuclease H-like superfamily protein	15.72	9.23	17.67	11.62
	Glyma.03G200100	40897609	40898945	AT5G04820.1	ovate family protein 13	4.45	1.42	0	2.05
	Glyma.03G200200	40913262	40913834	AT2G36026.1	Ovate family protein	0.59	0	1.05	0.68
	Glyma.03G200300	40916633	40922339	AT3G11620.1	alpha/beta-Hydrolases superfamily protein	1.19	3.2	2.64	4.78
	Glyma.03G200400	40929445	40931653	AT2G36020.1	HVA22-like protein J	2.08	0.71	14.5	0.68
4	Glyma.04G102100	9415963	9417864	AT1G15150.1	MATE efflux family protein	-	-	-	-
	Glyma.04G102200	9419023	9421053	AT1G34640.1	peptidases	4.74	3.91	0	4.78
	Glyma.04G102300	9425090	9428882	AT5G64970.1	Mitochondrial substrate carrier family protein	3.56	4.97	3.96	4.1
	Glyma.04G102400	9435139	9436538	AT1G78170.1	-	7.41	1.42	0	3.42
	Glyma.04G102600	9480145	9484815	AT1G34580.1	Major facilitator superfamily protein	0.3	0	130.81	0.68
	Glyma.04G102700	9488775	9494564	AT1G34580.1	Major facilitator superfamily protein	0	0	134.24	0.68
	Glyma.04G102800	9497727	9503510	AT1G34580.1	Major facilitator superfamily protein	3.95	27.43	2.9	4.1
	Glyma.04G156900	37042760	37047063	AT1G18490.1	Protein of unknown function (DUF1637)	2.97	3.55	1.58	2.05
	Glyma.04G157000	37047731	37050153	AT1G74030.1	enolase 1	0.3	0	0	0
	Glyma.04G157100	37067525	37069113	AT4G35540.1	zinc ion binding;transcription regulators	-	-	-	-
5	Glyma.05G109800	29155965	29159696	AT5G15100.1	Auxin efflux carrier family protein	2.08	1.78	0.26	0
	Glyma.05G110100	29185309	29188430	AT4G37830.1	cytochrome c oxidase-related	45.66	40.84	114.98	72.43
	Glyma.05G110200	29211682	29214515	AT1G04820.1	tubulin alpha-4 chain	167.23	172.23	453.34	1176.61
	Glyma.05G110300	29248008	29248277	-	-	-	-	-	-
	Glyma.05G110400	29264890	29268953	AT5G65700.1	Leucine-rich receptor-like protein kinase family protein	30.54	16.34	35.6	155.1
6	Glyma.06G073800	5691727	5694562	AT2G25670.1	-	26.98	35.51	41.67	26.65
	Glyma.06G073900	5696712	5700728	AT3G24350.1	syntaxin of plants 32	18.68	24.5	39.03	38.26
	Glyma.06G074000	5701847	5704926	AT3G24350.1	syntaxin of plants 32	8.01	10.65	6.59	6.15
	Glyma.06G074100	5710970	5712358	AT2G25680.1	molybdate transporter 1	0.3	6.39	44.83	2.73
	Glyma.06G074200	5715485	5718978	AT1G60560.1	SWIM zinc finger family protein	1.48	0.36	0	0.68
	Glyma.06G074300	5724246	5730063	AT5G25560.1	CHY-type/CTCHY-type/RING-type Zinc finger protein	19.27	14.56	66.46	6.15
	Glyma.06G074400	5732302	5735942	AT5G11460.1	Protein of unknown function (DUF581)	2.67	0.71	9.76	17.77
7	Glyma.07G155100	19062061	19062887	-	-	0.89	0	0.53	1.37
	Glyma.07G155200	19063419	19066342	AT5G01600.1	ferretin 1	17.49	9.59	8.7	43.05
	Glyma.07G155300	19071242	19077909	AT5G08550.1	GC-rich sequence DNA-binding factor-like protein	4.45	3.55	5.54	9.57
	Glyma.07G155400	19081178	19084925	AT5G37070.1	Protein of unknown function, DUF538	40.03	55.75	55.65	35.53
	Glyma.07G155500	19114571	19115597	AT2G38310.1	PYR1-like 4	12.16	19.18	115.51	0.68
	Glyma.07G155600	19123190	19128588	AT2G38320.1	TRICHOME BIREFRINGENCE-LIKE 34	1.48	1.78	5.54	0
	Glyma.07G159400	20181383	20182689	AT3G15430.1	Regulator of chromosome condensation (RCC1) family protein	0	0	0	0
	Glyma.07G174800	31522242	31525970	AT1G14720.1	xyloglucan endotransglucosylase/hydrolase 28	3.26	4.62	41.14	23.23
	Glyma.07G174900	31530308	31531184	-	-	-	-	-	-
	Glyma.07G175000	31546164	31555113	AT1G25220.1	anthranilate synthase beta subunit 1	10.38	18.82	8.7	6.83
8	Glyma.08G044400	3511249	3515527	AT1G73805.1	Calmodulin binding protein-like	4.45	52.56	27.16	7.52
	Glyma.08G044500	3517759	3521788	AT1G68390.1	Core-2/I-branching beta-1,6-N-acetylglucosaminyltransferase family protein	0	0	9	0
	Glyma.08G044600	3526526	3529502	AT1G48760.1	delta-adaptin	33.21	24.5	34.55	28.01
	Glyma.08G044700	3539033	3551091	AT3G18290.1	zinc finger protein-related	21.35	20.24	8.97	10.25
	Glyma.08G044900	3559628	3565756	AT1G48790.1	associated molecule with the SH3 domain of STAM 1	11.56	9.59	10.29	4.78
	Glyma.08G045000	3567453	3570413	AT3G63380.1	ATPase E1-E2 type family protein / haloacid dehalogenase-like hydrolase family protein	0.3	0	0.53	0
	Glyma.08G045100	3575179	3577135	AT3G02560.1	Ribosomal protein S7e family protein	21.65	10.3	61.45	40.31
	Glyma.08G045200	3581815	3583645	AT2G01670.1	nudix hydrolase homolog 17	2.97	1.42	12.66	0
	Glyma.08G045300	3589380	3590322	AT1G24600.1	-	6.52	3.91	3.16	0.68
	Glyma.08G045400	3590764	3593606	AT1G24610.1	Rubisco methyltransferase family protein	17.79	20.6	4.48	12.3
	Glyma.08G045500	3594728	3600812	AT2G21270.3	ubiquitin fusion degradation 1	16.9	8.17	18.2	12.98
9	Glyma.09G024900	2013514	2019312	AT4G20940.1	Leucine-rich receptor-like protein kinase family protein	-	-	-	-
	Glyma.09G025000	2019938	2023795	AT3G24080.1	KRR1 family protein	19.87	18.11	16.09	15.72
	Glyma.09G025100	2023220	2029726	AT4G20930.1	6-phosphogluconate dehydrogenase family protein	5.04	0.71	2.37	4.1
	Glyma.09G025200	2034033	2037010	AT5G61820.1	-	0	0	73.31	0
	Glyma.09G025300	2038758	2052041	AT3G03300.1	dicer-like 2	3.26	2.49	1.85	4.1
	Glyma.09G025400	2056143	2071659	AT3G03300.1	dicer-like 2	8.3	1.42	5.54	24.6
	Glyma.09G025500	2078756	2081896	AT4G20900.1	Tetratricopeptide repeat (TPR)-like superfamily protein	-	-	-	-
	Glyma.09G025600	2083140	2088163	AT5G63890.1	histidinol dehydrogenase	7.71	12.07	2.9	4.1
	Glyma.09G207700	43204691	43209029	AT1G32220.1	NAD(P)-binding Rossmann-fold superfamily protein	10.97	45.46	4.22	6.15
	Glyma.09G207800	43209945	43212158	AT1G32210.1	Defender against death (DAD family) protein	36.77	47.94	84.13	58.76
	Glyma.09G207900	43215179	43225630	AT1G32200.1	phospholipid/glycerol acyltransferase family protein	18.38	12.43	2.9	6.83
	Glyma.09G208000	43237559	43243598	AT1G32190.1	alpha/beta-Hydrolases superfamily protein	1.19	1.42	4.22	1.37
	Glyma.09G208100	43238811	43239256	-	-	-	-	-	-
	Glyma.09G208200	43253360	43258475	AT3G03050.1	cellulose synthase-like D3	-	-	-	-
	Glyma.09G208300	43262175	43265580	AT1G32170.1	xyloglucan endotransglucosylase/hydrolase 30	153.89	31.96	15.3	6.15
	Glyma.09G208400	43279596	43282064	AT2G35540.1	DNAJ heat shock N-terminal domain-containing protein	32.62	16.69	18.46	31.43
	Glyma.09G208500	43279609	43291904	AT2G35530.1	basic region/leucine zipper transcription factor 16	13.05	10.3	11.08	17.77
	Glyma.09G208600	43294317	43298891	-	-	-	-	-	-
	Glyma.09G212200	43623608	43628207	AT1G32120.1	-	2.37	3.55	11.6	5.47
	Glyma.09G212300	43629833	43632843	AT3G07040.1	NB-ARC domain-containing disease resistance protein	-	-	-	-
	Glyma.09G212400	43633514	43638056	AT4G19045.1	Mob1/phocein family protein	5.04	4.62	20.31	8.2
	Glyma.09G212500	43640023	43644186	AT4G37740.1	growth-regulating factor 2	-	-	-	-
	Glyma.09G212600	43648844	43650082	AT4G19100.1	Protein of unknown function (DUF3464)	32.91	34.09	1.85	8.2
	Glyma.09G212700	43650838	43653561	-	-	-	-	-	-
	Glyma.09G212800	43657847	43664803	AT1G31880.1	DZC (Disease resistance/zinc finger/chromosome condensation-like region) domain containing protein	-	-	-	-
	Glyma.09G212900	43666494	43671650	AT4G19110.1	Protein kinase superfamily protein	145.59	35.16	32.17	38.26
	Glyma.09G235600	45817933	45821622	AT3G01140.1	myb domain protein 106	9.19	9.23	0	2.73
	Glyma.09G235700	45833117	45837361	AT5G61430.1	NAC domain containing protein 100	4.74	0	3.96	0.68
	Glyma.09G235800	45843153	45844701	AT5G15300.1	Pentatricopeptide repeat (PPR) superfamily protein	1.19	1.07	0.53	0
	Glyma.09G235900	45850068	45855130	AT5G15270.1	RNA-binding KH domain-containing protein	40.33	36.58	33.23	43.73
	Glyma.09G236000	45856580	45862836	AT3G01150.1	polypyrimidine tract-binding protein 1	-	-	-	-
	Glyma.09G236100	45859970	45860676	-	-	-	-	-	-
	Glyma.09G236200	45873422	45875783	AT1G69530.1	expansin A1	20.76	26.99	6.33	265.11
	Glyma.09G236300	45883205	45885338	AT1G48320.1	Thioesterase superfamily protein	-	-	-	-
	Glyma.09G236400	45884837	45885040	AT1G48320.1	Thioesterase superfamily protein	0.59	0.36	0	0
	Glyma.09G236500	45886630	45888854	AT1G48320.1	Thioesterase superfamily protein	3.26	4.26	8.44	1.37
	Glyma.09G236600	45889488	45894288	AT3G29010.1	Biotin/lipoate A/B protein ligase family	1.19	2.13	3.96	3.42
	Glyma.09G236700	45894362	45898175	AT5G39680.1	Pentatricopeptide repeat (PPR) superfamily protein	0.59	4.26	0.53	2.73
	Glyma.09G236800	45898704	45899953	AT5G39670.1	Calcium-binding EF-hand family protein	1.78	13.14	9.23	0.68
	Glyma.09G236900	45905158	45906364	-	-	-	-	-	-
	Glyma.09G237000	45910906	45914854	AT5G39660.1	cycling DOF factor 2	1.48	4.97	8.7	3.42
	Glyma.09G237100	45917108	45919632	AT3G01170.1	Ribosomal protein L34e superfamily protein	16.01	8.88	25.84	8.2
	Glyma.09G237200	45920598	45923112	AT5G50390.1	Pentatricopeptide repeat (PPR-like) superfamily protein	2.37	2.13	2.64	1.37
	Glyma.09G237300	45924000	45929845	AT3G28970.1	Domain of unknown function (DUF298)	17.79	12.43	26.9	16.4
12	Glyma.12G186000	34690356	34692672	AT5G09225.1	-	2.08	3.55	5.8	3.42
	Glyma.12G186100	34697356	34697751	AT2G27385.2	Pollen Ole e 1 allergen and extensin family protein	0	0	0	0
	Glyma.12G186200	34708678	34710549	AT5G22380.1	NAC domain containing protein 90	0	0	0.26	0
	Glyma.12G186300	34717587	34719271	AT3G10230.1	lycopene cyclase	-	-	-	-
	Glyma.12G186400	34720712	34724838	AT5G22350.1	Protein of unknown function (DUF1022)	6.52	5.33	6.07	2.73
	Glyma.12G186500	34725542	34726776	AT2G27370.1	Uncharacterised protein family (UPF0497)	0	0	19.25	0
	Glyma.12G186600	34727876	34733210	AT1G08370.1	decapping 1	-	-	-	-
	Glyma.12G186700	34736246	34740450	AT5G22320.1	Leucine-rich repeat (LRR) family protein	-	-	-	-
	Glyma.12G186800	34749304	34751194	AT2G27310.1	F-box family protein	21.05	3.2	12.92	4.1
	Glyma.12G186900	34753427	34763019	AT2G27300.1	NTM1-like 8	-	-	-	-
13	Glyma.13G186000	29978087	29983411	AT3G10720.2	Plant invertase/pectin methylesterase inhibitor superfamily	0.3	0	11.08	0
	Glyma.13G186100	29985014	29988798	AT3G10710.1	root hair specific 12	0	0	7.38	0
	Glyma.13G186200	29990952	29993554	AT1G76690.1	12-oxophytodienoate reductase 2	0	0	3.43	0
	Glyma.13G186300	29995772	29999840	AT4G25330.1	-	3.56	3.2	3.96	2.05
	Glyma.13G186400	30001282	30008506	AT5G13750.1	zinc induced facilitator-like 1	1.48	0	2.37	0.68
	Glyma.13G186500	30016526	30025554	AT5G13750.1	zinc induced facilitator-like 1	18.09	13.49	1.85	12.3
	Glyma.13G186600	30030558	30038083	AT5G13750.1	zinc induced facilitator-like 1	8.3	10.65	43.25	5.47
14	Glyma.14G120600	17133328	17134318	AT2G38090.1	Duplicated homeodomain-like superfamily protein	-	-	-	-
	Glyma.14G120700	17134656	17136748	AT1G21480.1	Exostosin family protein	-	-	-	-
	Glyma.14G120800	17137024	17137278	-	-	-	-	-	-
15	Glyma.15G051300	4032576	4034552	AT1G22360.1	UDP-glucosyl transferase 85A2	0	1.07	0.26	4.1
	Glyma.15G051400	4035140	4043645	AT2G22590.1	UDP-Glycosyltransferase superfamily protein	1.48	2.84	14.77	10.25
	Glyma.15G051500	4044021	4048207	AT5G64570.1	beta-D-xylosidase 4	30.24	34.8	31.91	13.67
	Glyma.15G051600	4066976	4074017	AT4G33430.1	BRI1-associated receptor kinase	15.72	10.65	26.64	8.2
	Glyma.15G051700	4075068	4080380	AT1G80670.1	Transducin/WD40 repeat-like superfamily protein	10.38	13.14	16.35	13.67
	Glyma.15G051800	4083037	4086335	AT2G13810.1	AGD2-like defense response protein 1	0	0	0	0
	Glyma.15G051900	4089702	4092390	AT5G02600.1	Heavy metal transport/detoxification superfamily protein	-	-	-	-
	Glyma.15G052000	4099684	4107040	AT1G22150.1	sulfate transporter 1;3	0	0	89.67	0
	Glyma.15G059900	4634570	4638101	AT5G09590.1	mitochondrial HSO70 2	17.49	28.05	26.11	40.31
	Glyma.15G060000	4639436	4644758	AT2G04305.1	Magnesium transporter CorA-like family protein	5.63	7.46	7.65	4.78
	Glyma.15G060100	4645726	4653242	AT5G64420.1	DNA polymerase V family	19.27	15.63	10.81	9.57
	Glyma.15G060200	4653499	4656122	AT5G65630.1	global transcription factor group E7	148.26	145.6	116.3	100.44
	Glyma.15G060300	4663294	4666859	AT1G06230.1	global transcription factor group E4	177.91	170.46	176.96	138.71
	Glyma.15G060600	4681846	4685351	AT5G64430.1	Octicosapeptide/Phox/Bem1p family protein	65.53	43.68	100.48	33.48
	Glyma.15G060700	4685534	4696697	AT5G64440.1	fatty acid amide hydrolase	21.94	19.53	30.33	19.82
	Glyma.15G060800	4696768	4698252	AT5G64460.1	Phosphoglycerate mutase family protein	-	-	-	-
	Glyma.15G267400	50374191	50377534	AT1G05577.1	Domain of unknown function (DUF966)	-	-	-	-
	Glyma.15G267500	50377760	50382089	AT2G31920.1	Plant protein of unknown function (DUF936)	1.78	0	0.53	2.73
	Glyma.15G267600	50392785	50393327	-	-	0	0.36	2.37	0.68
	Glyma.15G267700	50399012	50406016	AT2G44280.1	Major facilitator superfamily protein	8.01	3.2	7.38	0.68
	Glyma.15G267800	50415523	50417275	-	-	-	-	-	-
	Glyma.15G267900	50419663	50420770	AT2G31940.1	-	3.26	4.97	64.88	3.42
	Glyma.15G268000	50434297	50435918	AT5G57480.1	P-loop containing nucleoside triphosphate hydrolases superfamily protein	40.03	9.94	8.18	16.4
	Glyma.15G268100	50445469	50448268	AT3G60080.1	RING/U-box superfamily protein	76.2	40.48	74.63	105.23
	Glyma.15G268200	50451999	50453074	AT2G31945.1	Involves anaerobic respiration	3.26	6.04	10.02	0
	Glyma.15G268300	50482677	50484349	AT2G42140.1	VQ motif-containing protein	0	0	1.58	0
	Glyma.15G268400	50486694	50492385	AT2G31955.1	cofactor of nitrate reductase and xanthine dehydrogenase 2	11.86	4.62	5.8	0.68
	Glyma.15G268500	50490711	50502498	AT2G44350.1	Citrate synthase family protein	-	-	-	-
	Glyma.15G268600	50502534	50503431	AT1G03510.1	Tetratricopeptide repeat (TPR)-like superfamily protein	-	-	-	-
	Glyma.15G268700	50509680	50513825	AT2G44360.1	-	7.12	6.75	7.91	8.2
	Glyma.15G268800	50529595	50548992	AT2G31960.1	glucan synthase-like 3	62.27	38.35	32.44	15.72
16	Glyma.16G024300	2357442	2364631	AT3G61760.1	DYNAMIN-like 1B	0.3	0.36	0	0
	Glyma.16G024400	2366241	2368250	AT3G60780.1	Protein of unknown function (DUF1442)	0	0	0.79	0
	Glyma.16G024500	2370369	2373613	AT3G61750.1	Cytochrome b561/ferric reductase transmembrane with DOMON related domain	-	-	-	-
	Glyma.16G024600	2374161	2391216	AT1G01320.2	Tetratricopeptide repeat (TPR)-like superfamily protein	83.32	78.84	0	10.25
	Glyma.16G024700	2403095	2406034	AT1G18070.3	Translation elongation factor EF1A/initiation factor IF2gamma family protein	-	-	-	-
	Glyma.16G024800	2407161	2410997	AT4G31010.1	RNA-binding CRS1 / YhbY (CRM) domain-containing protein	5.34	5.68	3.96	10.93
	Glyma.16G024900	2412463	2420547	AT3G61740.2	SET domain protein 14	6.52	5.33	3.16	3.42
	Glyma.16G025100	2427287	2429952	AT2G46495.1	RING/U-box superfamily protein	-	-	-	-
	Glyma.16G025200	2430679	2435786	AT2G40190.1	UDP-Glycosyltransferase superfamily protein	9.78	3.2	6.86	5.47
	Glyma.16G113600	25180258	25181155	AT4G16260.1	Glycosyl hydrolase superfamily protein	0	0	0	0
	Glyma.16G113700	25188010	25189673	AT4G16260.1	Glycosyl hydrolase superfamily protein	0.3	0	0	0
	Glyma.16G113800	25198791	25199452	AT5G46110.4	Glucose-6-phosphate/phosphate translocator-related	-	-	-	-
17	Glyma.17G033300	2438551	2440589	AT2G23060.1	Acyl-CoA N-acyltransferases (NAT) superfamily protein	0	0	0	0
	Glyma.17G033400	2445183	2450017	AT3G17040.1	high chlorophyll fluorescent 107	19.27	45.81	0	0
	Glyma.17G033500	2452341	2452883	AT1G22900.1	Disease resistance-responsive (dirigent-like protein) family protein	0	0.36	1.32	0
	Glyma.17G033600	2454500	2461590	AT3G06650.1	ATP-citrate lyase B-1	0.89	0	0.79	4.1
	Glyma.17G033700	2464145	2472312	AT5G49470.3	PAS domain-containing protein tyrosine kinase family protein	26.69	42.61	22.15	6.83
	Glyma.17G033800	2473714	2474996	AT3G06610.1	DNA-binding enhancer protein-related	2.08	2.13	1.85	5.47
	Glyma.17G034000	2489617	2491715	AT2G23540.1	GDSL-like Lipase/Acylhydrolase superfamily protein	0.89	0	0.79	4.1
	Glyma.17G034100	2492326	2494702	AT4G16210.1	enoyl-CoA hydratase/isomerase A	8.6	3.2	13.19	10.93
	Glyma.17G034200	2496617	2497633	AT3G15355.1	ubiquitin-conjugating enzyme 25	0	0	0	0
	Glyma.17G034300	2506082	2506969	AT2G16920.1	ubiquitin-conjugating enzyme 23	0	0	0	0
	Glyma.17G050100	3799375	3812463	AT5G35560.1	DENN (AEX-3) domain-containing protein	12.16	7.1	3.16	4.1
	Glyma.17G050200	3816283	3819073	AT3G13960.1	growth-regulating factor 5	0.3	0	0.79	1.37
	Glyma.17G050300	3825124	3827943	AT2G28230.1	TATA-binding related factor (TRF) of subunit 20 of Mediator complex	1.19	2.13	3.16	2.73
	Glyma.17G050400	3829126	3833347	AT5G09380.1	RNA polymerase III RPC4	0.59	0	3.69	0
	Glyma.17G240100	39564103	39565209	AT1G46768.1	related to AP2 1	17.79	1.42	18.2	6.83
	Glyma.17G240200	39574738	39576684	AT5G58430.1	exocyst subunit exo70 family protein B1	-	-	-	-
	Glyma.17G240300	39592153	39593989	AT1G46480.1	WUSCHEL related homeobox 4	0.3	1.42	2.9	0
	Glyma.17G240400	39597803	39603019	AT4G34110.1	poly(A) binding protein 2	101.11	68.89	89.93	154.42
	Glyma.17G240600	39606256	39607334	AT1G20150.1	Subtilisin-like serine endopeptidase family protein	-	-	-	-
18	Glyma.18G143700	23063131	23078420	AT3G26590.1	MATE efflux family protein	8.9	7.46	15.3	18.45
	Glyma.18G143900	23271444	23279125	AT1G70620.2	cyclin-related	29.65	20.95	10.81	13.67
	Glyma.18G144000	23302211	23305728	AT1G70630.1	Nucleotide-diphospho-sugar transferase family protein	-	-	-	-
	Glyma.18G144100	23306379	23312679	AT3G26570.2	phosphate transporter 2;1	32.62	97.66	0.79	32.11
	Glyma.18G175700	41820940	41824043	AT3G24660.1	transmembrane kinase-like 1	1.78	1.42	14.5	34.85
	Glyma.18G175900	41851812	41853125	AT3G42170.1	BED zinc finger ;hAT family dimerisation domain	-	-	-	-
	Glyma.18G176000	41867319	41871422	AT5G48940.1	Leucine-rich repeat transmembrane protein kinase family protein	0	0	3.96	6.15
	Glyma.18G176100	41894037	41898552	AT3G24650.1	AP2/B3-like transcriptional factor family protein	0	0	0	5.47
	Glyma.18G228500	51756451	51760138	AT1G62910.1	Pentatricopeptide repeat (PPR) superfamily protein	4.45	7.1	1.58	2.05
	Glyma.18G228600	51766615	51767408	AT5G62150.1	peptidoglycan-binding LysM domain-containing protein	23.72	0.36	16.61	0.68
	Glyma.18G228700	51774933	51789151	AT4G22990.2	Major Facilitator Superfamily with SPX (SYG1/Pho81/XPR1)	-	-	-	-
	Glyma.18G228800	51803088	51808073	AT5G20220.1	zinc knuckle (CCHC-type) family protein	-	-	-	-
	Glyma.18G228900	51811174	51816178	AT4G00550.1	digalactosyl diacylglycerol deficient 2	7.12	5.33	10.81	5.47
	Glyma.18G255100	54143421	54143895	AT2G27580.1	A20/AN1-like zinc finger family protein	2.08	0.71	1.05	0.68
	Glyma.18G255200	54160047	54161267	AT5G39950.1	thioredoxin 2	14.53	20.6	14.5	8.2
	Glyma.18G255300	54163994	54165362	AT1G45145.1	thioredoxin H-type 5	-	-	-	-
	Glyma.18G255400	54166856	54167862	AT5G39950.1	thioredoxin 2	41.21	42.26	68.57	42.36
	Glyma.18G283000	56389043	56391457	AT5G64200.1	ortholog of human splicing factor SC35	-	-	-	-
	Glyma.18G283100	56397323	56405619	AT1G05840.1	Eukaryotic aspartyl protease family protein	15.72	8.88	8.7	8.88
	Glyma.18G283200	56406350	56408927	AT3G46530.1	NB-ARC domain-containing disease resistance protein	3.26	8.52	8.44	2.73
	Glyma.18G283300	56411520	56416642	AT3G02750.1	Protein phosphatase 2C family protein	9.49	7.81	8.44	4.1
	Glyma.18G283400	56423007	56426460	AT1G05850.1	Chitinase family protein	304.52	380.69	433.3	985.29
	Glyma.18G283500	56428413	56430831	AT5G16490.1	ROP-interactive CRIB motif-containing protein 4	0.59	0.36	3.96	0
	Glyma.18G283600	56435985	56437478	AT4G13990.1	Exostosin family protein	0.3	0	0	0.68
	Glyma.18G283700	56440957	56442558	AT2G29040.1	Exostosin family protein	0	0	0	0
19	Glyma.19G012400	1191668	1194091	-	-	-	-	-	-
	Glyma.19G012500	1196510	1201064	AT4G38490.1	-	0.89	1.07	1.58	1.37
	Glyma.19G012600	1198067	1198635	-	-	-	-	-	-
	Glyma.19G012700	1216285	1219961	AT3G28180.1	Cellulose-synthase-like C4	2.37	2.84	8.18	6.83
	Glyma.19G012800	1222154	1227306	AT1G24090.1	RNase H family protein	-	-	-	-
	Glyma.19G012900	1228610	1232288	AT5G14910.1	Heavy metal transport/detoxification superfamily protein	13.05	72.44	2.11	2.73
	Glyma.19G013000	1245134	1247617	AT5G14920.1	Gibberellin-regulated family protein	5.93	0.36	29.27	170.82
	Glyma.19G013100	1252613	1253131	AT5G14930.2	senescence-associated gene 101	-	-	-	-
	Glyma.19G013200	1255021	1262058	AT5G14930.2	senescence-associated gene 101	-	-	-	-
	Glyma.19G013300	1266757	1267629	AT5G14930.2	senescence-associated gene 101	-	-	-	-
	Glyma.19G013400	1267841	1269313	AT5G40150.1	Peroxidase superfamily protein	3.85	3.55	11.6	43.05
	Glyma.19G033800	4352324	4355794	AT5G15650.1	reversibly glycosylated polypeptide 2	0.89	0	3.96	6.83
	Glyma.19G033900	4363981	4367926	AT3G30180.1	brassinosteroid-6-oxidase 2	24.31	0.36	3.16	3.42
	Glyma.19G143700	40491825	40494810	AT3G57790.1	Pectin lyase-like superfamily protein	26.39	15.63	19.78	12.98
	Glyma.19G143800	40497395	40498088	AT3G45590.1	splicing endonuclease 1	1.48	0	0	0
	Glyma.19G143900	40499949	40509032	AT3G57800.2	basic helix-loop-helix (bHLH) DNA-binding superfamily protein	29.35	15.98	0.79	10.93
	Glyma.19G144000	40525813	40529897	AT3G12180.1	Cornichon family protein	0.89	0.71	5.27	1.37
	Glyma.19G144100	40532446	40536222	AT3G57830.1	Leucine-rich repeat protein kinase family protein	7.12	7.46	5.27	28.7
20	Glyma.20G012300	1031740	1035066	AT1G14720.1	xyloglucan endotransglucosylase/hydrolase 28	14.53	14.2	27.69	19.13
	Glyma.20G012400	1050460	1053923	AT1G14730.1	Cytochrome b561/ferric reductase transmembrane protein family	0	0	2	0
	Glyma.20G012500	1055808	1057685	AT4G25570.1	Cytochrome b561/ferric reductase transmembrane protein family	0.3	0	0	0
	Glyma.20G012600	1061784	1065810	AT1G14740.1	Protein of unknown function (DUF1423)	8.6	30.19	27.16	7.52
	Glyma.20G012700	1070336	1071052	AT1G66140.1	zinc finger protein 4	0	0	0	0
	Glyma.20G012800	1081301	1081725	AT1G20693.2	high mobility group B2	0	0	0	0
	Glyma.20G012900	1082754	1084948	AT1G49750.1	Leucine-rich repeat (LRR) family protein	198.07	258.17	65.14	194.05
	Glyma.20G104700	34687457	34690497	AT2G28910.1	CAX interacting protein 4	49.52	25.57	38.24	18.45
	Glyma.20G106200	34862155	34865242	AT1G31830.1	Amino acid permease family protein	1.48	0	1.05	0
	Glyma.20G106300	34868954	34885305	AT2G16950.2	transportin 1	31.73	32.67	55.12	32.11
	Glyma.20G106400	34888699	34893605	AT5G23590.1	DNAJ heat shock N-terminal domain-containing protein	26.39	21.31	15.82	10.93
	Glyma.20G106500	34908876	34916033	AT4G38510.5	ATPase, V1 complex, subunit B protein	40.33	35.87	59.07	60.81
	Glyma.20G106600	34919590	34922940	AT2G20920.1	Protein of unknown function (DUF3353)	5.04	25.21	4.75	4.1
	Glyma.20G106700	34925674	34930980	AT1G21740.1	Protein of unknown function (DUF630 and DUF632)	1.78	0.71	1.32	2.05
	Glyma.20G106800	34935548	34940516	AT4G38520.1	Protein phosphatase 2C family protein	32.32	33.74	70.94	28.7
	Glyma.20G106900	34962043	34967985	AT1G34360.1	translation initiation factor 3 (IF-3) family protein	2.67	4.26	2.11	2.73
	Glyma.20G109000	35134138	35152085	AT4G32640.1	Sec23/Sec24 protein transport family protein	55.74	39.06	35.08	52.61
	Glyma.20G109100	35166747	35171332	AT1G14590.1	Nucleotide-diphospho-sugar transferase family protein	0.59	4.97	0	3.42
