# Supplementary material for: Genome-Wide Association Study and Marker Development for Fusarium Oxysporum Root Rot Resistance in Soybean
Source: Int J Mol Sci. 2024 Nov 22;25(23):12573. doi: 10.3390/ijms252312573 (PMC11640847; doi:10.3390/ijms252312573)
Supplement: Supplementary file 1 [file ijms-25-12573-s001.zip › Supplementary Table and Figure--Updated/Supplementary Table S4.xlsx]

## Sheet: Sheet1
Table S4. Haplotype analysis of the candidate genes
Gene ID	Chromosome	Position (bp)	Region	Alleles	Functional annotation
Glyma.07G155300	7	19077312	exonic	G/A	GC-rich sequence DNA-binding factor (GCFC)
	7	19078267	upstream	C/T
	7	19078534	upstream	G/T
	7	19078765	upstream	G/T
	7	19078780	upstream	G/A
	7	19079010	intergenic	A/G
	7	19079084	intergenic	A/G
Glyma.09G235800	9	45842048	intergenic	A/T	PPR repeat family (PPR_2)
	9	45842060	intergenic	C/A
	9	45842154	upstream	A/G
	9	45842331	upstream	C/G
	9	45842417	upstream	T/G
	9	45842672	upstream	A/G
	9	45842971	upstream	C/G
Glyma.15G268100	15	50444581	upstream	A/T	RING ZINC FINGER PROTEIN
	15	50447372	3'UTR	C/T
Glyma.15G268200	15	50450017	intergenic	T/C	-
	15	50451254	upstream	T/G
	15	50451470	upstream	C/T
	15	50452575	exonic	A/T
	15	50452626	3'UTR	C/A
Glyma.15G268300	15	50481600	intergenic	C/A	VQ motif (VQ)
	15	50481615	intergenic	A/G
	15	50481633	intergenic	A/G
	15	50482000	upstream	T/G
	15	50482172	upstream	A/G
	15	50492981	5'UTR	A/T
	15	50493626	5'UTR	C/T
Glyma.15G268400	15	50486939	3'UTR	C/A	Molybdenum cofactor biosynthesis protein 1
	15	50486981	3'UTR	T/A
	15	50488030	intronic	T/C
