# Supplementary material for: Genome-Wide Association Study and Marker Development for Fusarium Oxysporum Root Rot Resistance in Soybean
Source: Int J Mol Sci. 2024 Nov 22;25(23):12573. doi: 10.3390/ijms252312573 (PMC11640847; doi:10.3390/ijms252312573)
Supplement: Supplementary file 1 [file ijms-25-12573-s001.zip › Supplementary Table and Figure--Updated/Supplementary Table S5.xlsx]

## Sheet: shell1
Table S5. Summary of the polymorphic markers on the 20 chromosomes of Glycine max
Chromosome	Number of SNPs	Sequence length(bp)	SNP density(bp/SNP)
Chr.01	34153	57932355	1696.26
Chr.02	66179	50400358	761.58
Chr.03	61465	46951866	763.88
Chr.04	125041	51203389	409.49
Chr.05	32641	42274530	1295.14
Chr.06	85405	50945864	596.52
Chr.07	48534	44949256	926.14
Chr.08	58352	47227184	809.35
Chr.09	78364	50572668	645.36
Chr.10	55714	51638687	926.85
Chr.11	20694	39643745	1915.71
Chr.12	31875	41531199	1302.94
Chr.13	60826	45225048	743.52
Chr.14	36476	49893278	1367.84
Chr.15	107037	53754295	502.2
Chr.16	62243	38112070	612.31
Chr.17	74638	41740656	559.24
Chr.18	156414	58286270	372.64
Chr.19	95806	51272880	535.17
Chr.20	64073	47846026	746.74
Mean	67796	4.80701e+07	874.44
