# Supplementary material for: Genome-Wide Association Study and Marker Development for Fusarium Oxysporum Root Rot Resistance in Soybean
Source: Int J Mol Sci. 2024 Nov 22;25(23):12573. doi: 10.3390/ijms252312573 (PMC11640847; doi:10.3390/ijms252312573)
Supplement: Supplementary file 1 [file ijms-25-12573-s001.zip › Supplementary Table and Figure--Updated/Supplementary Table S6.xlsx]

## Sheet: Sheet1
Primer name	Primer sequences
Glyma.07G155300-F	CTCTCGTTCCGAACCTGTCA
Glyma.07G155300-R	AACGAGTCCTTCCCGTTCTG
Glyma.09G235800-F	CAACACCGGTTCCGTGGTTC
Glyma.09G235800-R	TCATTTGCAACCTTCAAGTCTCCAC
Glyma.15G268100-F	TGTCGTTTTTCAAGACGCACTCT
Glyma.15G268100-R	TTGTTTGGCTTGGGCGTTGA
Glyma.15G268200-F	CAACAGCTTCAGGCCAGCG
Glyma.15G268200-R	TGGAGTTTTAGGACCCTTTGGT
Glyma.15G268300-F	ACTGCACTAACCAAAGACCCAAAG
Glyma.15G268300-R	GACCTCCACATATCATCTTGAATTTCC
Glyma.15G268400-F	TACGTTTGACGGGTGGGGAG
Glyma.15G268400-R	GCCGGTACCAGAGTGTCTAAACT
