# Supplementary material for: Genome-Wide Association Study and Marker Development for Fusarium Oxysporum Root Rot Resistance in Soybean
Source: Int J Mol Sci. 2024 Nov 22;25(23):12573. doi: 10.3390/ijms252312573 (PMC11640847; doi:10.3390/ijms252312573)
Supplement: Supplementary file 1 [file ijms-25-12573-s001.zip › Supplementary Table and Figure--Updated/Supplementary Table S8.xlsx]

## Sheet: Sheet1
Primer name	Primer sequences
S07_19078765-F1	GAAGGTGACCAAGTTCATGCTGAAGGTCAGGAGAATAGGGTTATGG
S07_19078765-F2	GAAGGTCGGAGTCAACGGATTGAAGGTCAGGAGAATAGGGTTATGT
S07_19078765-R	TCTTGCCCTTTTCCTAATTCCGACAAGTT
